# Supplementary material for: Cardiomyocyte orientation recovery at micrometer scale reveals long‐axis fiber continuum in heart walls
Source: EMBO J. 2023 Sep 6;42(19):e113288. doi: 10.15252/embj.2022113288 (PMC10548172; doi:10.15252/embj.2022113288)
Supplement: Supplementary file 3 — Movie EV1 [file EMBJ-42-e113288-s007.zip › Movie EV1/README.txt]

Movie EV1: Representing cell orientations as streamlines using a block of LV wall heart tissue. The estimated orientations are shown as glyphs using a parula color map and are overlayed on the WGA signal (gray). The streamlines were generated using tractography to integrate through neighboring measurements, to visualize the continuity of the myofibers. 
