# Supplementary material for: Cardiomyocyte orientation recovery at micrometer scale reveals long‐axis fiber continuum in heart walls
Source: EMBO J. 2023 Sep 6;42(19):e113288. doi: 10.15252/embj.2022113288 (PMC10548172; doi:10.15252/embj.2022113288)
Supplement: Supplementary file 4 — Movie EV2 [file EMBJ-42-e113288-s010.zip › Movie EV2/README.txt]

Movie EV2: Cell orientation across a mid-ventricular short-axis section of the mouse ventricular wall represented by WGA staining, with |θ| and |Φ| as indicated. The scale bar for the full short-axis view and the zoomed in LV and RV is 1000 microns and 100 microns, respectively. The color bar scale is as indicated. 
