# Supplementary material for: Cardiomyocyte orientation recovery at micrometer scale reveals long‐axis fiber continuum in heart walls
Source: EMBO J. 2023 Sep 6;42(19):e113288. doi: 10.15252/embj.2022113288 (PMC10548172; doi:10.15252/embj.2022113288)
Supplement: Supplementary file 5 — Movie EV3 [file EMBJ-42-e113288-s004.zip]

Archive with 2 entries (2 files):
- Movie EV3/Movie EV3.mp4
- Movie EV3/README.txt
