# Supplementary material for: Cardiomyocyte orientation recovery at micrometer scale reveals long‐axis fiber continuum in heart walls
Source: EMBO J. 2023 Sep 6;42(19):e113288. doi: 10.15252/embj.2022113288 (PMC10548172; doi:10.15252/embj.2022113288)
Supplement: Supplementary file 6 — Movie EV4 [file EMBJ-42-e113288-s006.zip]

Archive with 2 entries (2 files):
- Movie EV4/Movie EV4.mp4
- Movie EV4/README.txt
