# Supplementary material for: Cardiomyocyte orientation recovery at micrometer scale reveals long‐axis fiber continuum in heart walls
Source: EMBO J. 2023 Sep 6;42(19):e113288. doi: 10.15252/embj.2022113288 (PMC10548172; doi:10.15252/embj.2022113288)
Supplement: Supplementary file 7 — Movie EV5 [file EMBJ-42-e113288-s002.zip]

Archive with 2 entries (2 files):
- Movie EV5/Movie EV5.mp4
- Movie EV5/README.txt
