# Supplementary material for: Cardiomyocyte orientation recovery at micrometer scale reveals long‐axis fiber continuum in heart walls
Source: EMBO J. 2023 Sep 6;42(19):e113288. doi: 10.15252/embj.2022113288 (PMC10548172; doi:10.15252/embj.2022113288)
Supplement: Supplementary file 9 — Movie EV7 [file EMBJ-42-e113288-s012.zip › Movie EV7/README.txt]

Movie EV7: Visualizing cell orientations across a long-axis section of the mouse heart and demonstrating their continuity in the LV outer wall using streamlines.  
