# Supplementary material for: Cardiomyocyte orientation recovery at micrometer scale reveals long‐axis fiber continuum in heart walls
Source: EMBO J. 2023 Sep 6;42(19):e113288. doi: 10.15252/embj.2022113288 (PMC10548172; doi:10.15252/embj.2022113288)
Supplement: Supplementary file 10 — Movie EV8 [file EMBJ-42-e113288-s011.zip › Movie EV8/README.txt]

Movie EV8: Visualizing cell orientations in a short axis section in the apex region. The scale bar is 100 microns and the color bars are as indicated. 
